# Supplementary material for: Behavioral Disorders of Spatial Cognition in Patients with Mild Cognitive Impairment Due to Alzheimer’s Disease (The BDSC-MCI Project): Ecological Validity of the Corsi Learning Suvra-Span Test
Source: J Pers Med. 2024 May 17;14(5):539. doi: 10.3390/jpm14050539 (PMC11122154; doi:10.3390/jpm14050539)
Supplement: Supplementary file 1 [file jpm-14-00539-s001.zip]

Archive with 1 entries (1 files):
- jpm-2980876-supplementary.pdf
